# Supplementary material for: Agave angustifolia Haw. Leaves as a Potential Source of Bioactive Compounds: Extraction Optimization and Extract Characterization
Source: Molecules. 2024 Mar 3;29(5):1137. doi: 10.3390/molecules29051137 (PMC10935067; doi:10.3390/molecules29051137)
Supplement: Supplementary file 1 [file molecules-29-01137-s001.zip]

Archive with 1 entries (1 files):
- molecules-2829327-supplementary.pdf
